# Supplementary material for: Local and Global Order in Dense Packings of Semi-Flexible Polymers of Hard Spheres
Source: Polymers (Basel). 2023 Jan 20;15(3):551. doi: 10.3390/polym15030551 (PMC9919756; doi:10.3390/polym15030551)
Supplement: Supplementary file 1 [file polymers-15-00551-s001.zip]

Archive with 1 entries (1 files):
- polymers-2160116-supplementary.pdf
